# Supplementary material for: Breaking Bad News: A Simulation-Based Training Program for OB/GYN Residents
Source: MedEdPORTAL. 2026 Jun 4;22:11606. doi: 10.15766/mep_2374-8265.11606 (PMC13233813; doi:10.15766/mep_2374-8265.11606)
Supplement: Supplementary file 1 — Palliative Care Didactic.pptxCase 1 - Previable Preterm Prelabor Rupture.docxCase 2 - Surgical Complication.docxCase 3 - Cancer Diagnosis.docxCase 4 - Intrauterine Fetal Demise.docxPre- and Postsession Questionnaires.docx [file mep_2374-8265.11606-s001.zip]

Archive with 7 entries (7 files):
- A. Palliative Care Didactic.pptx
- B. Case 1 - Previable Preterm Prelabor Rupture.docx
- C. Case 2 - Surgical Complication.docx
- D. Case 3 - Cancer Diagnosis.docx
- E. Case 4 - Intrauterine Fetal Demise.docx
- F. Pre- and Postsession Questionnaires.docx
- _Educational Summary Report_11606.pdf
